# Supplementary material for: The influence of cortical activity on perception depends on behavioral state and sensory context
Source: Nat Commun. 2024 Mar 19;15:2456. doi: 10.1038/s41467-024-46484-5 (PMC10951313; doi:10.1038/s41467-024-46484-5)
Supplement: Supplementary file 4 — Source Data [file 41467_2024_46484_MOESM4_ESM.xlsx]

## Sheet: Figure 1F
Pupil
Hit	Miss
0.0082	-0.0375
0.1371	-0.1326
-0.0147	-0.0494
0.156	-0.141
0.0616	-0.1692
-0.0267	-0.2005
-0.0531	-0.1028
0.038	-0.0334
-0.0211	-0.0381
-0.0017	-0.0597
0.105	-0.1798
-0.0168	-0.1022
-0.1514	-0.1183
-0.0154	-0.053
0.0659	0.0066
-0.0028	-0.1957
-0.0625	-0.1262
0.2282	0.0513
0.1822	-0.2009
0.1313	-0.2105
0.326	-0.2536
-0.0144	-0.0181
-0.0751	-0.0297
0.0243	-0.0343
-0.1488	-0.0608
-0.0698	-0.041
-0.0514	0.2718
-0.0364	0.4134

## Sheet: Figure 1G
Synchrony
Hit	Miss
0.0024	0.0033
0.0012	0.0021
0.0013	0.0017
0.0022	0.003
0.0019	0.0012
0.0016	0.0044
0.0018	0.0042
0.0022	0.0023
0.0024	0.003
0.0006	0.0006
0.0011	0.0022
0.0018	0.0034
0.0009	0.0015
0.0009	0.0024
0.0014	0.0024
0.0034	0.0047
0.0001	0.0001
0.0013	0.002
0.0026	0.008
0.003	0.0076
0.0016	0.0046
0.0004	0.0002
0.0003	0.0002
0.0002	0.0002
0.0003	0.0002
0.0016	0.0014
0.0008	0.0006
0.0003	0.0003

## Sheet: Figure 1H
State	Pupil	Synchrony
Less	-0.0562	0.0046
Less	-0.2688	0.003
Less	-0.0968	0.002
Less	-0.0829	0.0034
Less	-0.1863	0.0027
Less	-0.23	0.0037
Less	-0.2596	0.0033
Less	-0.1799	0.0035
Less	-0.0966	0.0034
Less	-0.1341	0.0012
Less	-0.2297	0.0022
Less	-0.2939	0.0035
Less	-0.3615	0.0011
Less	-0.1818	0.0034
Less	-0.0376	0.0027
Less	-0.2587	0.0056
Less	-0.194	0.0001
Less	-0.1981	0.0026
Less	-0.1684	0.0052
Less	-0.2934	0.0091
Less	-0.1747	0.0034
Less	-0.0662	0.0005
Less	-0.1228	0.0004
Less	-0.0488	0.0004
Less	-0.2176	0.0004
Less	-0.1581	0.0024
Less	-0.1582	0.0013
Less	-0.2653	0.0006
More	0.0514	0.0015
More	0.3432	0.0005
More	0.078	0.0007
More	0.3162	0.0011
More	0.1899	0.001
More	0.1239	0.0008
More	0.216	0.0007
More	0.2258	0.0008
More	0.0375	0.0012
More	0.1219	0.0004
More	0.369	0.0006
More	0.2136	0.0005
More	0.1257	0.0004
More	0.1509	0.0007
More	0.1576	0.0011
More	0.2376	0.0015
More	0.0941	0
More	0.4945	0.0007
More	0.3814	0.0013
More	0.2867	0.0014
More	0.6494	0.0005
More	0.0349	0.0002
More	0.0271	0.0001
More	0.0958	0.0001
More	-0.0771	0.0002
More	0.1194	0.0008
More	0.2281	0.0004
More	0.3909	0.0002

## Sheet: Figure 1I
	D-prime
State	1	0.1	0.05	0.02	0.01
Less	3.2975	2.6412	2.3504	-0.3858	0.5914
Less	3.647	2.2556	2.1734	1.1965	0.9734
Less	1.8587	1.3271	1.0057	0.2556	0.0106
Less	2.0978	1.2355	0.3661	0.2615	-0.3818
Less	2.304	1.608	1.2655	0.3661	0.6654
Less	2.1432	1.4905	1.386	0.4955	0.07
Less	2.5372	2.589	1.5953	0.9464	0.3338
Less	1.936	2.0554	1.4447	0.444	0.0122
Less	2.2368	2.3341	1.5244	0.4937	0.5632
Less	2.6235	2.6835	1.1615	0	-0.2645
Less	2.1843	1.6257	1.4533	1.0618	0.0741
Less	3.0284	2.481	1.8707	0.7658	0.1371
Less	2.6032	2.7417	1.158	0.4615	-0.2319
Less	1.9706	1.33	0.6044	0.5609	0.0711
Less	2.082	1.5856	0.8741	-0.3984	-0.7928
Less	3.6247	2.5693	2.0032	0.5183	0.1903
Less	2.5506	2.6624	1.4223	0.1687	-0.173
Less	2.5192	1.9507	1.3449	-0.0868	-0.1572
Less	3.7234	2.4686	2.3474	1.4258	0.9221
Less	1.2364	0.8476	0.2035	-0.2821	0.099
Less	1.954	1.1633	0.9776	0.8741	-0.3984
Less	1.947	1.4905	1.4905	0.3067	0.0408
Less	2.7952	2.1868	1.8783	1.0607	0.2632
Less	2.5959	0.9338	1.0005	0	0.2298
Less	2.7468	2.8157	2.7468	2.0732	1.4389
Less	3.0113	2.4485	2.0642	1.0184	1.2448
Less	1.6115	1.6766	1.4359	0.5172	-0.1573
Less	2.6811	2.7061	1.3708	-0.2937	-0.1758
More	3.8953	3.8435	2.6552	1.3063	0.9004
More	3.5345	3.0889	2.1236	0.6797	0.4538
More	2.2448	1.6379	1.5507	-0.6479	-0.4834
More	2.1339	2.1339	1.5526	0.0836	-0.1463
More	2.8908	2.8133	2.6909	1.0434	0.7764
More	1.7688	1.9808	0.7165	0.0896	0.1891
More	2.7622	2.7333	2.8139	0.9564	0.5439
More	1.9798	1.9621	1.2468	0.8301	0.353
More	2.3184	2.2593	2.2801	1.0547	0.5986
More	2.9245	2.328	1.7379	1.01	0.6143
More	2.4542	2.8594	1.9266	1.0317	0.4107
More	2.957	2.2701	2.1453	0.6853	0
More	2.1868	2.7271	1.3186	-0.0604	1.0364
More	2.2343	1.7495	0.897	0.9704	0.4945
More	1.8163	1.8163	0.5644	-0.7542	-0.5872
More	3.2283	3.1472	2.4733	0.1861	-0.1534
More	2.6235	2.5896	2.6547	0.8208	-0.4608
More	3.0413	2.069	1.4178	-0.7305	-0.6553
More	3.2896	3.2896	3.2412	0.945	0.8545
More	2.4873	2.3294	1.4594	0.4498	0.2985
More	1.954	2.0229	2.0229	1.1633	0.1227
More	1.834	1.5323	0.8719	0.1792	-0.2728
More	3.3355	2.4571	1.8022	0.0516	0.6774
More	2.3927	2.4795	1.1436	0.2751	0.5538
More	2.0575	2.1397	1.1633	0.6745	1.1989
More	3.1439	3.2461	2.4613	0.4022	-0.4217
More	2.7006	1.7578	1.4737	1.1357	0.4856
More	3.3521	2.4707	1.484	0.4171	0

## Sheet: Figure 1J
	Width	Thresh
Less	5.4158	4.4207
Less	33.4814	7.2181
Less	15.3801	4.4165
Less	29.8236	5.0191
Less	6.5314	5.5542
Less	18.6004	4.0295
Less	7.9716	2.7101
Less	5.4076	2.4792
Less	3.7776	3.8147
Less	3.9028	4.274
Less	40.5546	3.6289
Less	9.2363	3.1013
Less	7.2584	4.0593
Less	45.8587	10.9976
Less	8.5561	4.0237
Less	8.8497	4.5094
Less	4.4553	3.5716
Less	6.186	6.4007
Less	29.4092	4.7366
Less	3.9689	8.5264
Less	62.749	2.7505
Less	8.7555	3.6376
Less	19.2639	2.9787
Less	17.7375	8.7691
Less	3.92	1.7013
Less	6.5664	4.8122
Less	3.92	2.1544
Less	3.5374	4.1403
More	4.3627	3.6781
More	5.3814	4.0086
More	3.9947	3.6683
More	3.9572	3.12
More	3.92	2.7283
More	3.6752	4.7936
More	3.92	2.1544
More	10.2311	2.5447
More	3.92	2.1544
More	13.0835	3.5577
More	6.2403	2.5347
More	10.4242	2.8621
More	3.6694	5.2533
More	24.4551	7.7819
More	3.7151	4.6436
More	2.8	3.4551
More	3.92	2.1544
More	5.7808	5.2719
More	2.8	2.7283
More	3.9806	3.8259
More	3.92	1.7013
More	11.5587	4.6204
More	6.0864	6.0045
More	3.6625	5.0352
More	3.8158	6.5872
More	3.9432	3.1481
More	42.7129	4.3463
More	8.4585	4.709

## Sheet: Figure 2E
Num Targets
72.8166
54.6036
51.7278
38.2722
36.355
34.2959
27.7278
23.8935
22.9349
22.9349
21.0178
19.2426
18.142
18.142
17.0414
16.2249
16.2249
14.3077
13.3491
13.3491
11.432
11.432
10.4734
10.4734
8.55621
8.55621
6.63905
5.50296
Proportion Cotuned
1
0.890572
0.876404
0.83488
0.83488
0.83488
0.822667
0.807035
0.801172
0.789936
0.789936
0.787005
0.779189
0.751343
0.751343
0.72594
0.701026
0.682951
0.667807
0.667807
0.649243
0.647777
0.63703
0.63703
0.632145
0.526624
0.517831
0.500244

## Sheet: Figure 2F
		D-prime
State	Photostim	1	0.1	0.05	0.02	0.01
Less	N	3.2975	2.6412	2.3504	-0.3858	0.5914
Less	N	3.647	2.2556	2.1734	1.1965	0.9734
Less	N	1.8587	1.3271	1.0057	0.2556	0.0106
Less	N	2.0978	1.2355	0.3661	0.2615	-0.3818
Less	N	2.304	1.608	1.2655	0.3661	0.6654
Less	N	2.1432	1.4905	1.386	0.4955	0.07
Less	N	2.5372	2.589	1.5953	0.9464	0.3338
Less	N	1.936	2.0554	1.4447	0.444	0.0122
Less	N	2.2368	2.3341	1.5244	0.4937	0.5632
Less	N	2.6235	2.6835	1.1615	0	-0.2645
Less	N	2.1843	1.6257	1.4533	1.0618	0.0741
Less	N	3.0284	2.481	1.8707	0.7658	0.1371
Less	N	2.6032	2.7417	1.158	0.4615	-0.2319
Less	N	1.9706	1.33	0.6044	0.5609	0.0711
Less	N	2.082	1.5856	0.8741	-0.3984	-0.7928
Less	N	3.6247	2.5693	2.0032	0.5183	0.1903
Less	N	2.5506	2.6624	1.4223	0.1687	-0.173
Less	N	2.5192	1.9507	1.3449	-0.0868	-0.1572
Less	N	3.7234	2.4686	2.3474	1.4258	0.9221
Less	N	1.2364	0.8476	0.2035	-0.2821	0.099
Less	N	1.954	1.1633	0.9776	0.8741	-0.3984
Less	N	1.947	1.4905	1.4905	0.3067	0.0408
Less	N	2.7952	2.1868	1.8783	1.0607	0.2632
Less	N	2.5959	0.9338	1.0005	0	0.2298
Less	N	2.7468	2.8157	2.7468	2.0732	1.4389
Less	N	3.0113	2.4485	2.0642	1.0184	1.2448
Less	N	1.6115	1.6766	1.4359	0.5172	-0.1573
Less	N	2.6811	2.7061	1.3708	-0.2937	-0.1758
Less	Y	2.9762	3.4198	1.8718	0.5622	0.7852
Less	Y	3.1082	2.7282	2.3979	1.151	0.9489
Less	Y	1.7053	1.4703	1.356	-0.2995	-0.3604
Less	Y	1.4629	1.5645	0.6654	-0.1067	-0.1067
Less	Y	2.2806	2.3469	1.1215	0.3661	-0.3504
Less	Y	1.5781	1.6533	0.7136	0.6206	0.7136
Less	Y	2.564	2.564	2.0867	0.9117	0.2207
Less	Y	1.9556	1.4205	1.51	0.0362	0.1443
Less	Y	2.2886	2.3745	2.2886	0.8985	0.0555
Less	Y	2.5896	2.5896	1.1201	-0.0786	-0.0408
Less	Y	1.8793	1.8793	1.5457	0.6838	0.4899
Less	Y	3.0453	1.9589	1.5494	0.5028	0.2332
Less	Y	2.2084	2.7417	1.5344	0.6439	-0.0868
Less	Y	1.6771	1.8027	1.0549	0.2095	0.1121
Less	Y	2.1336	1.0782	0.1035	-0.3984	-0.4786
Less	Y	3.6401	2.3559	1.7567	0.4499	0.5003
Less	Y	2.4795	2.5818	2.6106	0.58	-0.1216
Less	Y	2.2999	2.4772	1.0549	0.7174	0.3133
Less	Y	3.2725	2.7103	2.2556	0.9549	1.2606
Less	Y	1.1302	0.8063	0.5956	0.0114	-0.0929
Less	Y	2.0229	1.954	0.4888	-0.6616	-0.1007
Less	Y	2.7761	1.5361	1.2574	0.2865	0.07
Less	Y	2.7952	1.8248	2.7436	0.6776	0.6018
Less	Y	1.2896	1.2046	0.2298	1.2896	-0.1765
Less	Y	2.8157	2.4319	2.8157	1.2816	1.871
Less	Y	2.7417	2.4798	1.8732	1.0968	0.6901
Less	Y	1.6115	1.5744	1.6454	0.5172	0.2384
Less	Y	2.7061	1.7591	1.3292	0.2944	0.3849
More	N	3.8953	3.8435	2.6552	1.3063	0.9004
More	N	3.5345	3.0889	2.1236	0.6797	0.4538
More	N	2.2448	1.6379	1.5507	-0.6479	-0.4834
More	N	2.1339	2.1339	1.5526	0.0836	-0.1463
More	N	2.8908	2.8133	2.6909	1.0434	0.7764
More	N	1.7688	1.9808	0.7165	0.0896	0.1891
More	N	2.7622	2.7333	2.8139	0.9564	0.5439
More	N	1.9798	1.9621	1.2468	0.8301	0.353
More	N	2.3184	2.2593	2.2801	1.0547	0.5986
More	N	2.9245	2.328	1.7379	1.01	0.6143
More	N	2.4542	2.8594	1.9266	1.0317	0.4107
More	N	2.957	2.2701	2.1453	0.6853	0
More	N	2.1868	2.7271	1.3186	-0.0604	1.0364
More	N	2.2343	1.7495	0.897	0.9704	0.4945
More	N	1.8163	1.8163	0.5644	-0.7542	-0.5872
More	N	3.2283	3.1472	2.4733	0.1861	-0.1534
More	N	2.6235	2.5896	2.6547	0.8208	-0.4608
More	N	3.0413	2.069	1.4178	-0.7305	-0.6553
More	N	3.2896	3.2896	3.2412	0.945	0.8545
More	N	2.4873	2.3294	1.4594	0.4498	0.2985
More	N	1.954	2.0229	2.0229	1.1633	0.1227
More	N	1.834	1.5323	0.8719	0.1792	-0.2728
More	N	3.3355	2.4571	1.8022	0.0516	0.6774
More	N	2.3927	2.4795	1.1436	0.2751	0.5538
More	N	2.0575	2.1397	1.1633	0.6745	1.1989
More	N	3.1439	3.2461	2.4613	0.4022	-0.4217
More	N	2.7006	1.7578	1.4737	1.1357	0.4856
More	N	3.3521	2.4707	1.484	0.4171	0
More	Y	4.0507	3.5149	2.7724	1.6985	1.5229
More	Y	3.5879	2.6623	2.2432	0.7425	-0.0207
More	Y	1.7381	1.7152	0.4667	-0.1404	-0.8546
More	Y	2.1339	2.0929	2.0471	1.0174	0.2082
More	Y	2.6392	2.5452	2.6659	0.9244	0.5824
More	Y	1.9379	1.4122	1.1503	0.6745	0.1092
More	Y	2.7889	2.2174	2.6683	0.8297	0.3509
More	Y	2.0574	2.0129	1.5362	0.8046	0.2071
More	Y	2.2801	2.2138	2.2593	0.9096	0.7016
More	Y	2.9245	1.9094	2.2915	0.816	1.0996
More	Y	2.2244	2.4739	2.9185	1.1013	0.2891
More	Y	3.0015	2.3049	1.8546	0.742	0.115
More	Y	2.0039	1.7843	1.4387	0.5786	-0.6084
More	Y	2.26	1.4508	1.5192	1.5552	0.403
More	Y	1.7474	1.7474	1.1694	-0.6852	-0.3072
More	Y	3.165	3.2135	1.8321	0.0917	-0.2897
More	Y	2.6835	2.6835	2.0192	0.9104	0.1919
More	Y	3.0413	1.7865	1.3078	0.1974	-0.5953
More	Y	3.1856	3.2412	2.2211	0.888	0.7228
More	Y	2.5123	1.6469	1.8396	0.4498	0.4654
More	Y	1.8718	1.954	1.2804	1.6391	0.2783
More	Y	2.3176	1.711	0.7149	0.6353	0.1582
More	Y	3.3355	2.26	2.5143	0.8326	0.0516
More	Y	2.4795	0.5905	0.9052	0.5538	0.0734
More	Y	1.8248	1.7713	1.1989	1.5616	0.3559
More	Y	3.3017	3.181	2.6937	0.7833	0.797
More	Y	2.7417	2.1603	1.1357	1.2399	0.4615
More	Y	2.7639	2.5852	1.2037	0.4901	-0.0878

## Sheet: Figure 2G
State	Photostim	Width	Thresh
Less	N	5.4158	4.4207
Less	N	33.4814	7.2181
Less	N	15.3801	4.4165
Less	N	29.8236	5.0191
Less	N	6.5314	5.5542
Less	N	18.6004	4.0295
Less	N	7.9716	2.7101
Less	N	5.4076	2.4792
Less	N	3.7776	3.8147
Less	N	3.9028	4.274
Less	N	40.5546	3.6289
Less	N	9.2363	3.1013
Less	N	7.2584	4.0593
Less	N	45.8587	10.9976
Less	N	8.5561	4.0237
Less	N	8.8497	4.5094
Less	N	4.4553	3.5716
Less	N	6.186	6.4007
Less	N	29.4092	4.7366
Less	N	3.9689	8.5264
Less	N	62.749	2.7505
Less	N	8.7555	3.6376
Less	N	19.2639	2.9787
Less	N	17.7375	8.7691
Less	N	3.92	1.7013
Less	N	6.5664	4.8122
Less	N	3.92	2.1544
Less	N	3.5374	4.1403
Less	Y	3.5467	4.43
Less	Y	7.4185	4.2109
Less	Y	3.7197	3.4038
Less	Y	3.9016	4.6765
Less	Y	8.8306	2.9046
Less	Y	3.7584	6.6471
Less	Y	5.3686	2.3295
Less	Y	7.5851	3.7693
Less	Y	3.92	1.7013
Less	Y	3.597	4.6124
Less	Y	4.7814	3.5412
Less	Y	12.8329	4.3795
Less	Y	6.0483	2.9188
Less	Y	3.8282	5.24
Less	Y	6.0662	7.3477
Less	Y	8.6895	5.6412
Less	Y	3.92	2.1544
Less	Y	3.5855	6.0103
Less	Y	6.5469	5.1768
Less	Y	15.4642	5.4735
Less	Y	3.6598	5.5447
Less	Y	19.2297	5.3108
Less	Y	13.6515	3.4301
Less	Y	177.542	1.9915
Less	Y	3.9104	3.4836
Less	Y	11.9327	3.4688
Less	Y	3.92	2.1544
Less	Y	9.1669	5.3406
More	N	4.3627	3.6781
More	N	5.3814	4.0086
More	N	3.9947	3.6683
More	N	3.9572	3.12
More	N	3.92	2.7283
More	N	3.6752	4.7936
More	N	3.92	2.1544
More	N	10.2311	2.5447
More	N	3.92	2.1544
More	N	13.0835	3.5577
More	N	6.2403	2.5347
More	N	10.4242	2.8621
More	N	3.6694	5.2533
More	N	24.4551	7.7819
More	N	3.7151	4.6436
More	N	2.8	3.4551
More	N	3.92	2.1544
More	N	5.7808	5.2719
More	N	2.8	2.7283
More	N	3.9806	3.8259
More	N	3.92	1.7013
More	N	11.5587	4.6204
More	N	6.0864	6.0045
More	N	3.6625	5.0352
More	N	3.8158	6.5872
More	N	3.9432	3.1481
More	N	42.7129	4.3463
More	N	8.4585	4.709
More	Y	6.7263	3.8089
More	Y	9.3467	3.6919
More	Y	11.2909	3.6046
More	Y	3.92	1.7013
More	Y	3.92	2.1544
More	Y	23.8942	2.7871
More	Y	7.7232	2.622
More	Y	7.3879	2.0803
More	Y	3.92	2.1544
More	Y	18.1945	5.1617
More	Y	3.6455	1.9897
More	Y	11.5536	3.0574
More	Y	7.6004	2.9876
More	Y	219.647	5.0742
More	Y	3.6587	3.802
More	Y	3.915	3.6848
More	Y	5.8715	2.4611
More	Y	15.2253	5.2619
More	Y	3.8783	3.5871
More	Y	10.9282	3.8075
More	Y	17.6248	1.9924
More	Y	18.261	5.7852
More	Y	13.5591	4.3253
More	Y	97.7914	9.8897
More	Y	113.386	2.1544
More	Y	3.8999	3.2369
More	Y	26.682	4.4023
More	Y	7.6393	4.6752
State	Width diff	Thresh diff
Less	-1.869	0.0092
Less	-26.0629	-3.0072
Less	-11.6603	-1.0127
Less	-25.9219	-0.3426
Less	2.2992	-2.6496
Less	-14.842	2.6176
Less	-2.603	-0.3805
Less	2.1775	1.29
Less	0.1424	-2.1134
Less	-0.3059	0.3384
Less	-35.7732	-0.0877
Less	3.5966	1.2782
Less	-1.2101	-1.1405
Less	-42.0305	-5.7576
Less	-2.4899	3.324
Less	-0.1602	1.1319
Less	-0.5353	-1.4171
Less	-2.6004	-0.3904
Less	-22.8623	0.4402
Less	11.4953	-3.0529
Less	-59.0892	2.7942
Less	10.4742	1.6732
Less	-5.6124	0.4514
Less	159.805	-6.7776
Less	-0.0095	1.7823
Less	5.3663	-1.3434
Less	0	0
Less	5.6295	1.2003
More	2.3636	0.1307
More	3.9652	-0.3167
More	7.2962	-0.0637
More	-0.0372	-1.4188
More	0	-0.5739
More	20.219	-2.0066
More	3.8032	0.4676
More	-2.8432	-0.4644
More	0	0
More	5.111	1.604
More	-2.5948	-0.5449
More	1.1294	0.1954
More	3.931	-2.2657
More	195.192	-2.7077
More	-0.0563	-0.8415
More	1.1151	0.2297
More	1.9515	0.3067
More	9.4445	-0.01
More	1.0784	0.8588
More	6.9476	-0.0184
More	13.7048	0.2911
More	6.7022	1.1648
More	7.4727	-1.6792
More	94.1289	4.8546
More	109.57	-4.4328
More	-0.0433	0.0888
More	-16.031	0.0561
More	-0.8192	-0.0338

## Sheet: Figure 2H
	D-prime difference
State	1	0.1	0.05	0.02	0.01
Less	-0.3213	0.7787	-0.4786	0.948	0.1939
Less	-0.5387	0.4726	0.2245	-0.0455	-0.0245
Less	-0.1534	0.1432	0.3504	-0.5551	-0.371
Less	-0.6349	0.329	0.2993	-0.3682	0.2751
Less	-0.0234	0.7389	-0.144	0	-1.0158
Less	-0.5651	0.1627	-0.6724	0.1251	0.6437
Less	0.0268	-0.025	0.4914	-0.0347	-0.1131
Less	0.0197	-0.6349	0.0653	-0.4078	0.1321
Less	0.0518	0.0405	0.7642	0.4048	-0.5078
Less	-0.0339	-0.0939	-0.0414	-0.0786	0.2237
Less	-0.305	0.2537	0.0924	-0.378	0.4158
Less	0.0169	-0.522	-0.3213	-0.2631	0.0962
Less	-0.3948	0	0.3764	0.1824	0.1451
Less	-0.2936	0.4728	0.4505	-0.3514	0.041
Less	0.0516	-0.5073	-0.7706	0	0.3141
Less	0.0155	-0.2134	-0.2465	-0.0684	0.31
Less	-0.0711	-0.0806	1.1882	0.4112	0.0514
Less	-0.2193	0.5265	-0.29	0.8042	0.4705
Less	-0.4509	0.2417	-0.0917	-0.4709	0.3385
Less	-0.1062	-0.0412	0.3921	0.2935	-0.1919
Less	0.0689	0.7907	-0.4888	-1.5357	0.2977
Less	0.8292	0.0456	-0.2332	-0.0202	0.0292
Less	0	-0.3619	0.8653	-0.3831	0.3386
Less	-1.3063	0.2708	-0.7706	1.2896	-0.4063
Less	0.0689	-0.3838	0.0689	-0.7916	0.4321
Less	-0.2697	0.0313	-0.191	0.0784	-0.5547
Less	0	-0.1023	0.2095	0	0.3957
Less	0.025	-0.9471	-0.0416	0.5881	0.5607
More	0.1554	-0.3286	0.1171	0.3923	0.6225
More	0.0533	-0.4266	0.1196	0.0628	-0.4745
More	-0.5067	0.0773	-1.0839	0.5075	-0.3712
More	0	-0.041	0.4945	0.9338	0.3545
More	-0.2516	-0.268	-0.025	-0.119	-0.194
More	0.1691	-0.5686	0.4339	0.5848	-0.0799
More	0.0268	-0.5159	-0.1457	-0.1267	-0.193
More	0.0775	0.0508	0.2894	-0.0255	-0.1458
More	-0.0383	-0.0455	-0.0208	-0.1451	0.1029
More	0	-0.4186	0.5536	-0.194	0.4854
More	-0.2298	-0.3855	0.9919	0.0696	-0.1215
More	0.0445	0.0348	-0.2907	0.0568	0.115
More	-0.1829	-0.9428	0.12	0.639	-1.6449
More	0.0257	-0.2987	0.6222	0.5848	-0.0915
More	-0.0689	-0.0689	0.6049	0.069	0.28
More	-0.0633	0.0663	-0.6412	-0.0944	-0.1362
More	0.06	0.0939	-0.6355	0.0896	0.6526
More	0	-0.2825	-0.11	0.9279	0.06
More	-0.104	-0.0484	-1.0201	-0.057	-0.1317
More	0.025	-0.6825	0.3802	0	0.167
More	-0.0822	-0.0689	-0.7425	0.4759	0.1557
More	0.4836	0.1787	-0.157	0.4561	0.431
More	0	-0.1971	0.7121	0.781	-0.6258
More	0.0868	-1.889	-0.2384	0.2788	-0.4805
More	-0.2326	-0.3684	0.0356	0.8871	-0.843
More	0.1578	-0.0651	0.2324	0.3811	1.2188
More	0.041	0.4025	-0.338	0.1042	-0.0241
More	-0.5882	0.1145	-0.2803	0.073	-0.0878
